# Supplementary material for: A portable, low-cost device for precise control of specimen temperature under stereomicroscopes
Source: PLoS One. 2020 Mar 11;15(3):e0230241. doi: 10.1371/journal.pone.0230241 (PMC7065815; doi:10.1371/journal.pone.0230241)
Supplement: S2 Script — (PY) [file pone.0230241.s006.py]

#!/usr/bin/env python
# coding: utf-8

# In[11]:


##############
## Script listens to serial port and writes contents into a file
##############
## requires pySerial to be installed 
import serial


# In[12]:


serial_port = '/dev/cu.usbmodem1411' ## old port: '/dev/tty.usbmodem1411'
baud_rate = 115200 #In arduino, Serial.begin(baud_rate)
write_to_file_path = "arduinoOutput.csv"


# In[13]:


output_file = open(write_to_file_path, "w+");
ser = serial.Serial(serial_port, baud_rate)
while True:
    line = ser.readline();
    line = line.decode("utf-8") #ser.readline returns a binary, convert to string
    print(line);
    output_file.write(line);


# In[ ]:
